# Supplementary material for: Engineered Exosomes Carrying Super-Repressor IκB Reduced Biliary Atresia-Induced Liver Fibrosis in Minipig and Mouse Models
Source: Pharmaceutics. 2025 Feb 17;17(2):264. doi: 10.3390/pharmaceutics17020264 (PMC11859306; doi:10.3390/pharmaceutics17020264)
Supplement: Supplementary file 1 [file pharmaceutics-17-00264-s001.zip]

Archive with 1 entries (1 files):
- pharmaceutics-3396225-supplementary.pdf
